# Supplementary material for: Community evolution and phylogenetic structure of seed plants in Gansu, China
Source: Front Plant Sci. 2025 Dec 18;16:1693400. doi: 10.3389/fpls.2025.1693400 (PMC12756472; doi:10.3389/fpls.2025.1693400)
Supplement: Supplementary file 1 [file DataSheet1.csv]

Families	Acoraceae	Actinidiaceae	Adoxaceae	Alismataceae	Altingiaceae	Amaranthaceae	Amaryllidaceae	Anacardiaceae	Annonaceae	Apiaceae	Apocynaceae	Aquifoliaceae	Araceae	Araliaceae	Aristolochiaceae	Asparagaceae	Asphodelaceae	Asteraceae	Balanophoraceae	Balsaminaceae	Begoniaceae	Berberidaceae	Betulaceae	Biebersteiniaceae	Bignoniaceae	Boraginaceae	Brassicaceae	Butomaceae	Buxaceae	Campanulaceae	Cannabaceae	Capparaceae	Caprifoliaceae	Caryophyllaceae	Celastraceae	Ceratophyllaceae	Cercidiphyllaceae	Chloranthaceae	Circaeasteraceae	Cistaceae	Colchicaceae	Commelinaceae	Convolvulaceae	Coriariaceae	Cornaceae	Crassulaceae	Cucurbitaceae	Cupressaceae	Cynomoriaceae
wudu	1	1	1	1	1	1	1	1	0	1	1	1	1	1	1	1	1	11	1	1	1	1	1	1	1	1	1	1	1	1	1	0	1	1	1	1	1	1	1	0	1	1	1	1	1	1	1	1	0
chengxian	1	1	1	0	0	1	1	1	0	1	1	1	1	1	1	1	1	11	1	0	0	1	1	1	1	1	1	1	1	1	1	0	1	1	1	1	1	1	0	0	0	1	1	1	1	1	1	1	0
liangdang	1	1	1	1	0	1	1	1	0	1	1	1	1	1	1	1	1	11	1	1	0	1	1	1	1	1	1	1	1	1	1	0	1	1	1	1	1	1	1	0	0	0	1	0	1	1	1	1	1
huixian	1	1	1	1	0	1	1	1	0	1	1	1	1	1	1	1	1	11	1	1	1	1	1	1	1	1	1	1	1	1	1	0	1	1	1	1	1	1	1	0	0	0	1	1	1	1	1	1	0
xihe	1	1	1	0	0	1	1	1	0	1	1	0	1	1	1	1	1	11	0	1	0	0	1	1	1	1	1	1	1	1	1	0	1	1	1	1	1	1	1	0	0	0	1	0	1	1	1	1	0
lixian	1	1	1	0	0	1	1	1	0	1	1	0	1	1	1	1	1	1	0	1	0	1	1	1	1	1	1	1	1	1	1	0	1	1	1	1	1	1	1	0	0	0	1	0	1	1	1	1	0
kangxian	1	1	1	0	1	1	1	1	0	1	1	1	1	1	1	1	1	1	1	0	1	1	1	1	1	1	1	1	1	1	1	0	1	1	1	1	1	1	1	0	0	1	1	1	1	1	1	1	0
wenxian	1	1	1	1	1	1	1	1	1	1	1	1	1	1	1	1	1	1	1	1	1	1	1	1	1	1	1	1	1	1	1	0	1	1	1	1	1	1	1	0	1	1	1	1	1	1	1	1	0
tanchang	1	0	1	0	0	1	1	1	0	1	1	0	1	1	1	1	1	1	0	0	0	1	1	1	0	1	1	1	1	1	1	0	1	1	1	1	1	1	1	0	0	0	1	0	1	1	1	1	0
tianshui	1	1	1	1	0	1	1	1	0	1	1	1	1	1	1	1	1	1	1	1	1	1	1	1	1	1	1	1	1	1	1	0	1	1	1	1	1	1	1	0	1	1	1	1	1	1	1	1	0
qingshui	1	1	1	0	0	1	1	1	0	1	1	0	1	1	1	1	1	1	1	1	0	1	1	1	1	1	1	1	0	1	1	0	1	1	1	1	1	1	1	0	0	0	1	0	1	1	1	1	0
qinan	1	1	1	0	0	1	1	1	0	1	1	0	1	1	1	1	1	1	0	1	0	1	1	1	1	1	1	1	0	1	1	0	1	1	1	1	1	1	1	0	0	0	1	0	1	1	1	1	0
gangu	1	1	1	1	0	1	1	1	0	1	1	0	1	1	1	1	1	1	0	1	0	1	1	1	1	1	1	1	0	1	1	0	1	1	1	1	1	1	1	0	0	0	1	0	1	1	1	1	0
wushan	1	1	1	1	0	1	1	1	0	1	1	0	1	1	1	1	1	1	0	1	0	1	1	1	1	1	1	1	0	1	1	0	1	1	1	1	1	1	1	0	0	0	1	0	1	1	1	1	0
zhangjiachuan	1	1	1	0	0	1	1	1	0	1	1	0	1	1	1	1	1	1	0	1	0	1	1	1	1	1	1	1	0	1	1	0	1	1	1	1	1	1	1	0	0	0	1	0	1	1	1	1	0
hezuo	1	0	1	1	0	1	1	1	0	1	1	1	1	1	1	1	0	11	0	0	0	1	1	1	1	1	1	1	1	1	1	0	1	1	1	1	1	0	1	0	1	0	1	0	1	1	0	1	0
zhouqu	1	1	1	1	1	1	1	1	0	1	1	1	1	1	1	1	1	11	1	1	0	1	1	1	1	1	1	1	1	1	1	0	1	1	1	1	1	1	1	0	0	0	1	1	1	1	1	1	0
zhuoni	1	1	1	0	0	1	1	1	0	1	1	0	1	1	1	1	1	11	0	1	0	1	1	1	1	1	1	1	0	1	1	0	1	1	1	1	1	1	1	0	0	0	1	0	1	1	1	1	0
lintan	0	1	1	1	0	1	1	0	0	1	1	0	1	1	0	1	1	11	0	1	0	1	1	1	1	1	1	1	0	1	1	0	1	1	1	1	0	0	1	0	0	0	1	0	1	1	1	1	0
diebu	1	1	1	1	0	1	1	1	0	1	1	1	1	1	1	1	1	1	1	1	0	1	1	1	1	1	1	1	1	1	1	0	1	1	1	1	1	1	1	0	1	0	1	0	1	1	1	1	0
xiahe	1	0	1	1	0	1	1	0	0	1	1	0	1	1	0	1	0	10	0	0	0	1	1	1	1	1	1	1	0	1	0	0	1	1	1	1	0	0	1	0	0	0	1	0	1	1	0	1	0
luqu	1	0	1	1	0	1	1	0	0	1	1	0	0	1	0	1	0	11	0	1	0	1	1	0	1	1	1	1	0	1	0	0	1	1	1	1	0	0	1	0	0	0	1	0	0	1	1	1	0
maqu	1	0	1	1	0	1	1	0	0	1	1	0	0	0	0	1	0	1	1	0	0	1	1	0	1	1	1	1	0	1	0	0	1	1	1	1	0	0	0	0	0	0	1	0	0	1	1	1	0
linxiaxian	1	0	0	1	0	1	0	0	0	1	1	0	0	1	0	0	0	1	0	0	0	1	1	1	1	1	1	1	0	1	0	0	1	1	1	1	0	0	0	0	0	0	1	0	0	1	0	0	0
kangle	1	1	0	0	0	1	0	0	0	1	1	0	0	1	0	0	0	1	0	0	0	1	1	1	1	1	1	1	1	1	0	0	1	1	1	1	0	0	0	0	0	0	1	0	1	1	0	1	0
guanghe	1	0	0	0	0	1	0	0	0	1	1	0	0	0	0	0	0	1	0	0	0	1	1	1	1	1	1	1	0	1	0	0	0	1	0	1	0	0	0	0	0	0	1	0	0	1	0	0	0
yongjing	1	0	0	1	0	1	1	0	0	1	1	0	0	0	0	0	0	1	0	0	0	0	1	1	1	1	1	1	1	1	0	0	1	1	1	1	0	0	0	0	0	0	1	0	1	1	0	1	0
hezheng	1	0	1	0	0	1	0	0	0	1	1	0	0	1	0	1	0	1	0	0	0	1	1	1	1	1	1	1	0	1	0	0	1	1	0	1	0	0	0	0	0	0	1	0	0	1	0	1	0
dongxinag	1	0	0	1	0	1	0	1	0	1	1	0	0	0	0	0	0	1	0	0	0	1	1	1	1	1	1	1	1	1	0	0	0	1	0	1	0	0	0	0	0	0	1	0	0	1	0	1	0
jishishan	0	0	0	1	0	1	0	0	0	1	1	0	0	0	0	1	0	1	0	0	0	0	1	1	1	1	1	1	0	1	0	0	0	1	0	1	0	0	0	0	0	0	1	0	0	1	0	0	0
qingyang	1	0	0	0	0	1	1	0	0	1	1	0	1	1	0	1	1	1	0	0	0	1	1	1	0	1	1	1	0	1	1	0	1	1	1	1	0	0	0	0	0	0	1	0	0	1	0	1	0
zhenging	1	0	1	0	0	1	1	0	0	1	1	0	1	1	0	1	1	1	1	0	0	1	1	1	0	1	1	1	0	1	1	0	1	1	1	1	0	0	0	0	0	0	1	0	1	1	0	1	0
huachi	1	0	1	0	0	1	1	0	0	1	1	0	1	1	0	1	1	1	1	0	0	1	1	1	0	1	1	1	0	1	1	0	1	1	1	1	0	0	0	0	0	0	1	0	1	1	0	1	0
heshui	1	0	1	1	0	1	1	0	0	1	1	0	1	1	0	1	1	1	1	0	0	1	1	1	0	1	1	1	0	1	1	0	1	1	1	1	0	0	0	0	0	0	1	0	1	1	0	1	0
ningxian	1	0	1	0	0	1	1	0	0	1	1	0	1	1	0	1	1	1	1	0	0	1	1	1	0	1	1	1	0	1	1	0	1	1	1	1	0	0	0	0	0	0	1	0	1	1	0	1	0
qingcheng	1	1	1	0	0	1	1	1	0	1	1	0	1	1	1	1	1	1	0	0	0	1	1	1	1	1	1	1	0	1	1	0	1	1	1	1	0	0	0	0	0	1	1	0	0	1	1	1	0
zhenyuan	1	0	0	0	0	1	1	0	0	1	1	0	1	1	0	1	1	1	0	0	0	1	1	1	0	1	1	1	0	1	1	0	1	1	1	1	0	0	0	0	0	0	1	0	0	1	0	1	0
huanxina	1	0	0	0	0	1	1	0	0	1	1	0	1	1	0	1	1	1	1	0	0	1	1	1	0	1	1	1	0	1	1	0	1	1	1	1	0	0	0	0	0	0	1	0	1	1	0	1	0
pingliang	1	1	1	1	0	1	1	0	0	1	1	0	1	1	0	1	1	1	0	1	0	1	1	1	1	1	1	1	0	1	1	0	1	1	1	1	0	1	0	0	0	1	1	0	1	1	1	1	0
huating	1	0	0	0	0	1	1	0	0	1	1	0	1	1	0	1	1	1	0	0	0	1	1	1	0	1	1	1	0	1	1	0	1	1	1	1	0	0	0	0	0	0	1	0	0	1	0	1	0
jingchuan	1	0	0	0	0	1	1	0	0	1	1	0	1	1	0	1	1	1	1	0	0	1	1	1	0	1	1	1	0	1	1	0	1	1	1	1	0	0	0	0	0	0	1	0	1	1	0	1	0
lingtai	1	0	1	1	0	1	1	0	0	1	1	0	1	1	0	1	1	1	0	0	0	1	1	1	0	1	1	1	0	1	1	0	1	1	1	1	0	0	0	0	0	0	1	0	0	1	0	1	0
chongxin	1	1	1	1	0	1	1	1	0	1	1	0	1	1	1	1	1	1	1	1	0	1	1	1	1	1	1	1	0	1	1	0	1	1	1	1	0	1	0	0	1	0	1	0	1	1	1	1	0
zhuanglang	1	0	1	0	0	1	1	0	0	1	1	0	1	1	0	1	1	1	0	0	0	1	1	1	0	1	1	1	0	1	1	0	1	1	1	1	0	0	0	0	0	0	1	0	1	1	0	1	0
jingning	1	0	1	0	0	1	1	0	0	1	1	0	1	1	0	1	1	1	0	0	0	1	1	1	0	1	1	1	0	1	1	0	1	1	1	1	0	0	0	0	0	0	1	0	0	1	0	1	0
dingxi	0	0	1	0	0	1	1	1	0	1	1	0	1	1	0	1	0	1	0	1	0	1	1	1	1	1	1	1	0	1	0	0	1	1	1	1	0	0	0	0	1	0	1	0	0	1	1	0	0
tongwei	1	0	0	0	0	1	0	0	0	1	1	0	0	0	0	1	0	1	0	0	0	0	1	1	1	1	1	1	0	1	0	0	1	1	1	1	0	0	0	0	0	0	1	0	0	1	0	0	0
longxi	1	0	0	0	0	1	0	0	0	1	1	0	0	0	0	0	0	1	0	0	0	1	1	1	1	1	1	1	0	1	0	0	0	1	0	1	0	0	0	0	0	0	1	0	0	1	0	0	0
zhangxian	1	1	1	0	0	1	1	1	0	1	1	0	1	1	1	1	1	11	0	1	0	1	1	1	1	1	1	1	0	1	1	0	1	1	1	1	1	1	1	0	0	0	1	0	1	1	1	1	0
weiyuan	1	0	1	0	0	1	1	0	0	1	1	0	0	0	0	1	0	1	0	0	0	1	1	1	1	1	1	1	0	1	0	0	1	1	0	1	0	0	0	0	0	0	1	0	0	1	0	1	0
minxian	1	1	1	0	0	1	1	1	0	1	1	0	1	1	1	1	1	1	0	0	0	1	1	1	1	1	1	1	0	1	0	0	1	1	1	1	0	0	1	0	0	0	1	0	1	1	1	1	1
lintao	1	1	0	1	0	1	1	0	0	1	1	0	0	1	0	1	0	1	0	0	0	1	1	1	1	1	1	1	1	1	0	0	1	1	0	1	0	0	0	0	0	0	1	0	0	1	0	1	0
lanzhou	1	0	1	0	0	1	1	0	0	1	1	0	1	1	0	1	0	1	0	1	0	1	1	1	1	1	1	1	0	1	0	0	1	1	1	1	0	0	0	0	0	0	1	0	1	1	1	1	0
yuzhong	0	0	1	0	0	1	0	0	0	1	1	0	1	1	0	1	0	1	0	0	0	1	1	1	1	1	1	1	0	1	0	0	1	1	1	1	0	0	1	0	0	0	1	0	1	1	0	0	0
gaolan	0	0	1	0	0	1	1	0	0	1	1	0	1	1	0	1	0	1	0	0	0	1	1	1	1	1	1	1	0	1	0	0	1	1	1	1	0	0	0	0	0	0	1	0	1	1	0	1	0
yongdeng	0	0	1	1	0	1	1	0	0	1	1	0	0	1	0	1	0	1	0	0	0	1	1	1	1	1	1	1	0	1	0	0	1	1	1	1	0	0	1	1	0	0	1	0	1	1	0	1	0
baiyin	0	0	0	1	0	1	1	0	0	1	1	0	0	0	0	1	0	1	0	0	0	1	0	1	1	1	1	1	0	1	0	0	0	1	0	1	0	0	0	0	0	0	1	0	0	1	0	0	0
huining	0	0	1	0	0	1	1	0	0	1	1	0	0	0	0	1	0	1	0	0	0	1	0	1	1	1	1	1	0	1	0	0	1	1	1	1	0	0	0	0	0	0	1	0	0	1	1	1	0
jingyuan	1	0	1	0	0	1	1	0	0	1	1	0	0	1	1	1	1	1	0	0	0	1	1	1	1	1	1	1	0	1	0	0	1	1	1	1	0	0	0	0	0	0	1	0	1	1	0	1	0
jingtai	0	0	0	1	0	1	1	0	0	1	1	0	0	0	0	1	0	1	0	0	0	0	1	1	1	1	1	1	0	1	0	0	1	1	1	1	0	0	0	0	0	0	1	0	0	1	0	1	0
wuwei	1	0	1	0	0	1	1	0	0	1	1	0	0	0	0	1	0	11	0	1	0	1	0	1	1	1	1	1	0	1	1	0	1	1	1	1	0	0	0	1	0	0	1	0	0	1	0	0	0
gulang	0	1	1	0	0	1	1	0	0	1	1	0	0	1	0	1	0	11	0	0	0	1	1	1	1	1	1	1	0	1	1	0	1	1	1	1	0	0	0	1	0	0	1	0	0	1	0	1	0
minqin	0	0	0	1	0	1	1	0	0	1	1	0	0	0	0	1	1	11	0	0	0	1	0	1	1	1	1	1	0	1	1	1	1	1	1	1	0	0	0	1	0	0	1	0	0	1	0	1	1
tianzhu	0	0	1	1	0	1	1	0	0	1	1	0	0	1	0	1	0	11	0	0	0	1	1	1	1	1	1	1	0	1	1	0	1	1	1	1	0	0	0	1	0	0	1	0	0	1	1	1	0
jinchang	0	0	0	1	0	1	1	0	0	1	1	0	0	0	0	1	0	10	0	0	0	1	0	0	1	1	1	1	0	0	1	0	1	1	1	1	0	0	0	1	0	0	1	0	0	1	0	0	0
yongchang	0	0	0	0	0	1	1	0	0	1	1	0	0	0	0	1	0	1	0	0	0	1	0	0	0	1	1	1	0	1	1	0	1	1	1	1	0	0	0	1	0	0	1	0	0	1	0	0	0
zhangye	1	0	0	1	0	1	1	0	0	1	1	0	0	0	0	1	0	11	0	0	0	1	0	1	1	1	1	1	0	1	1	0	1	1	1	1	0	0	0	1	0	0	1	0	0	1	0	0	1
shandan	0	0	0	1	0	1	1	0	0	1	1	0	0	1	0	1	0	11	0	0	0	1	1	0	1	1	1	1	0	1	1	0	1	1	1	1	0	0	0	1	0	0	1	0	0	1	0	1	0
minle	0	0	0	0	0	1	1	0	0	1	1	0	0	0	0	1	0	11	0	0	0	1	1	1	1	1	1	1	0	1	1	0	1	1	1	1	0	0	0	1	0	0	1	0	0	1	0	0	0
linze	0	0	0	1	0	1	1	0	0	1	1	0	0	0	0	1	0	11	0	0	0	1	0	1	1	1	1	1	0	1	1	0	1	1	1	1	0	0	0	1	0	0	1	0	0	1	0	0	0
gaotai	0	0	0	1	0	1	1	0	0	1	1	0	0	0	0	1	0	1	0	0	0	1	0	0	1	1	1	1	0	1	1	0	1	1	1	1	0	0	0	1	0	0	1	0	0	1	0	0	0
sunan	0	0	1	0	0	1	1	0	0	1	1	0	0	0	0	1	0	11	0	0	0	1	1	1	1	1	1	1	0	1	1	0	1	1	1	1	0	0	1	1	0	0	1	0	0	1	0	1	1
jiuquan	1	0	0	1	0	1	1	0	0	1	1	0	1	0	0	1	0	11	0	0	0	1	0	1	1	1	1	1	0	0	1	1	1	1	1	1	0	0	0	1	0	0	1	0	0	1	0	1	1
yumen	0	0	0	1	0	1	1	0	0	1	1	0	1	0	0	1	0	1	0	0	0	1	0	0	1	1	1	1	0	1	1	1	1	1	1	1	0	0	0	1	0	0	1	0	0	1	0	1	1
dunhuang	1	0	0	1	0	1	1	0	0	1	1	0	0	0	0	1	0	11	0	0	0	1	0	0	1	1	1	1	0	1	1	1	1	1	1	1	0	0	0	1	0	0	1	0	0	1	0	1	1
jinta	0	1	0	1	0	1	1	0	0	1	1	0	0	0	0	1	0	11	0	0	0	1	0	0	0	1	1	1	0	1	1	1	1	1	1	1	0	0	0	1	0	0	1	0	0	1	0	1	1
guazhou	0	0	0	1	0	1	1	0	0	1	1	0	0	0	0	1	0	11	0	0	0	1	0	0	1	1	1	1	0	1	1	1	1	1	1	1	0	0	0	1	0	0	1	0	0	1	0	1	1
South-subei	0	1	1	1	0	1	1	0	0	1	1	0	0	0	0	1	0	1	0	0	0	1	1	0	1	1	1	1	0	1	1	1	1	1	1	1	0	0	0	1	0	0	1	0	0	1	0	1	1
akesai	0	0	1	1	0	1	1	0	0	1	1	0	0	0	0	1	0	11	0	0	0	1	1	0	1	1	1	1	0	1	1	1	1	1	1	1	0	0	0	1	0	0	1	0	0	1	0	1	1
North-subei	0	0	0	0	0	1	1	0	0	1	1	0	0	0	0	1	0	1	0	0	0	1	0	0	1	1	1	1	0	1	1	0	1	1	1	1	0	0	0	1	0	0	1	0	0	1	0	0	0
[truncated: 121 more columns]
